# Supplementary material for: Generation of Non-Nucleotide CD73 Inhibitors Using a Molecular Docking and 3D-QSAR Approach
Source: Int J Mol Sci. 2021 Nov 25;22(23):12745. doi: 10.3390/ijms222312745 (PMC8657903; doi:10.3390/ijms222312745)
Supplement: Supplementary file 1 [file ijms-22-12745-s001.zip]

Archive with 1 entries (1 files):
- ijms-1476285-supplementary.pdf
